# Supplementary material for: Assessing the Safety of Mechanically Fibrillated Cellulose Nanofibers (fib-CNF) via Toxicity Tests on Mice: Single Intratracheal Administration and 28 Days’ Oral Intake
Source: Toxics. 2024 Feb 1;12(2):121. doi: 10.3390/toxics12020121 (PMC10893282; doi:10.3390/toxics12020121)
Supplement: Supplementary file 1 [file toxics-12-00121-s001.zip]

Archive with 1 entries (1 files):
- toxics-2759942-supplementary.pdf
